# Supplementary material for: hnRNP C modulates MERS-CoV and SARS-CoV-2 replication by governing the expression of a subset of circRNAs and cognitive mRNAs
Source: Emerg Microbes Infect. 2022 Feb 10;11(1):519–31. doi: 10.1080/22221751.2022.2032372 (PMC8843244; doi:10.1080/22221751.2022.2032372)
Supplement: Supplemental Material [file TEMI_A_2032372_SM2191.zip]

Archive with 8 entries (8 files):
- Suppl files/Supplementary Figure 1.png
- Suppl files/Supplementary Figure 2.png
- Suppl files/Supplementary Figure 3.png
- Suppl files/Supplementary Figure 4.png
- Suppl files/Supplementary Figure 5.png
- Suppl files/Supplementary Figure 6.png
- Suppl files/Supplementary_Materials_2022_01_11_cleancopy.docx
- Suppl files/Supplementary_Table_1_editable.docx
